# Supplementary material for: Comprehensive CircRNA Profiling and Selection of Key CircRNAs Reveal the Potential Regulatory Roles of CircRNAs throughout Ovarian Development and Maturation in Cynoglossus semilaevis
Source: Biology (Basel). 2021 Aug 26;10(9):830. doi: 10.3390/biology10090830 (PMC8468179; doi:10.3390/biology10090830)
Supplement: Supplementary file 1 [file biology-10-00830-s001.zip]

Archive with 1 entries (1 files):
- biology-1272767-supplementary.pdf
